# Supplementary material for: Prospecting of the Antioxidant Activity from Extracts Obtained from Chañar (Geoffroea decorticans) Seeds Evaluated In Vitro and In Vivo Using the Tenebrio molitor Model
Source: Nutrients. 2024 Aug 23;16(17):2813. doi: 10.3390/nu16172813 (PMC11396818; doi:10.3390/nu16172813)
Supplement: Supplementary file 1 [file nutrients-16-02813-s001.zip]

Archive with 1 entries (1 files):
- nutrients-3118712-supplementary.pdf
